# Supplementary material for: A new species of Gracixalus (Anura, Rhacophoridae) from Yunnan, China
Source: Zookeys. 2019 Jun 3;851:91–111. doi: 10.3897/zookeys.851.32157 (PMC6557903; doi:10.3897/zookeys.851.32157)
Supplement: XML Treatment for Gracixalus yunnanensis [file zookeys.851.32157-treatment1.xml]

<!DOCTYPE tp:taxon-treatment
  PUBLIC "-//TaxonX//DTD Taxonomic Treatment Publishing DTD v0 20100105//EN" "tax-treatment-NSO.dtd">
<tp:taxon-treatment xmlns:tp="http://www.plazi.org/taxpub"><tp:treatment-meta><kwd-group><label>Taxon classification</label><kwd><named-content xmlns:xlink="http://www.w3.org/1999/xlink" content-type="kingdom">Animalia</named-content></kwd><kwd><named-content xmlns:xlink="http://www.w3.org/1999/xlink" content-type="order">Anura</named-content></kwd><kwd><named-content xmlns:xlink="http://www.w3.org/1999/xlink" content-type="family">Rhacophoridae</named-content></kwd></kwd-group><mixed-citation publication-type="journal"><person-group><name><surname>Yu</surname><given-names>Guohua</given-names></name><name><surname>Hui</surname><given-names>Hong</given-names></name><name><surname>Wang</surname><given-names>Jian</given-names></name><name><surname>Rao</surname><given-names>Dingqi</given-names></name><name><surname>Wu</surname><given-names>Zhengjun</given-names></name><name><surname>Yang</surname><given-names>Junxing</given-names></name></person-group><article-title>A new species of <italic><tp:taxon-name><tp:taxon-name-part taxon-name-part-type="genus" reg="Gracixalus">Gracixalus</tp:taxon-name-part></tp:taxon-name></italic> (<tp:taxon-name><tp:taxon-name-part taxon-name-part-type="order">Anura</tp:taxon-name-part></tp:taxon-name>, <tp:taxon-name><tp:taxon-name-part taxon-name-part-type="family">Rhacophoridae</tp:taxon-name-part></tp:taxon-name>) from Yunnan, China</article-title><source>Zookeys</source><day>03</day><month>6</month><year>2019</year><volume>851</volume><fpage>91</fpage><lpage>111</lpage><pub-id pub-id-type="doi">10.3897/zookeys.851.32157</pub-id></mixed-citation></tp:treatment-meta><tp:nomenclature><tp:taxon-name>
            <tp:taxon-name-part taxon-name-part-type="genus" reg="Gracixalus">Gracixalus</tp:taxon-name-part>
            <tp:taxon-name-part taxon-name-part-type="species" reg="yunnanensis">yunnanensis</tp:taxon-name-part>
            <object-id xmlns:xlink="http://www.w3.org/1999/xlink" content-type="zoobank" xlink:type="simple">http://zoobank.org/1D19A62E-B4B2-4EDA-975D-4DCFD58DEDAD</object-id>
          </tp:taxon-name><tp:taxon-status xmlns:xlink="http://www.w3.org/1999/xlink" xlink:type="simple">sp. n.</tp:taxon-status><xref ref-type="fig" rid="F4">Figs 4</xref><xref ref-type="fig" rid="F5">, 5</xref><xref ref-type="fig" rid="F6">, 6</xref></tp:nomenclature><tp:treatment-sec sec-type="type material" id="SECID0EOKBG"><title>Type material.</title><p><bold><italic>Holotype.</italic></bold><named-content xmlns:xlink="http://www.w3.org/1999/xlink" content-type="dwc:institutional_code" xlink:type="simple">KIZ</named-content> 20160222, an adult male, collected at 21:05 on 1 June 2017 by Hong Hui from Xuelin Township, Lancang County, Yunnan Province, China (<named-content xmlns:xlink="http://www.w3.org/1999/xlink" content-type="dwc:verbatimCoordinates" xlink:type="simple"><named-content content-type="geo-json" specific-use="{&#34;type&#34;:&#34;Point&#34;,&#34;coordinates&#34;:[99.531667,23.010944]}" id="NCID0EBLBG" xlink:type="simple">23°0'39.4"N, 99°31'54"E</named-content></named-content>, 1864 m elevation).</p><p><bold><italic>Paratypes.</italic></bold> Seven adult males: <named-content xmlns:xlink="http://www.w3.org/1999/xlink" content-type="dwc:institutional_code" xlink:type="simple">KIZ</named-content> 20160223 collected at 21:05 on 1 June 2017 by Hong Hui from the type locality; <named-content xmlns:xlink="http://www.w3.org/1999/xlink" content-type="dwc:institutional_code" xlink:type="simple">KIZ</named-content> 20160216 collected at 21:00 on 7 June 2014 by Hong Hui from Bada Township, Menghai County, Yunnan Province, China (<named-content xmlns:xlink="http://www.w3.org/1999/xlink" content-type="dwc:verbatimCoordinates" xlink:type="simple"><named-content content-type="geo-json" specific-use="{&#34;type&#34;:&#34;Point&#34;,&#34;coordinates&#34;:[100.116056,21.835806]}" id="NCID0E1LBG" xlink:type="simple">21°50'8.9"N, 100°6'57.8"E</named-content></named-content>, 1870 m elevation); <named-content xmlns:xlink="http://www.w3.org/1999/xlink" content-type="dwc:institutional_code" xlink:type="simple">KIZ</named-content> 20160226 collected at 21:50 on 27 May 2017 by Hong Hui from Fudong Township, Lancang County, Yunnan Province, China (<named-content xmlns:xlink="http://www.w3.org/1999/xlink" content-type="dwc:verbatimCoordinates" xlink:type="simple"><named-content content-type="geo-json" specific-use="{&#34;type&#34;:&#34;Point&#34;,&#34;coordinates&#34;:[99.976083,23.120444]}" id="NCID0EHMBG" xlink:type="simple">23°7'13.6"N, 99°58'33.9"E</named-content></named-content>, 2166 m elevation); <named-content xmlns:xlink="http://www.w3.org/1999/xlink" content-type="dwc:institutional_code" xlink:type="simple">KIZ</named-content> 20160228–20160230 collected at 21:40–22:15 on 10 June 2017 by Hong Hui from Fazhanhe Township, Lancang County, Yunnan Province, China (<named-content xmlns:xlink="http://www.w3.org/1999/xlink" content-type="dwc:verbatimCoordinates" xlink:type="simple"><named-content content-type="geo-json" specific-use="{&#34;type&#34;:&#34;Point&#34;,&#34;coordinates&#34;:[100.201167,22.400944]}" id="NCID0EUMBG" xlink:type="simple">22°24'3.4"N, 100°12'4.2"E</named-content></named-content>, 1822 m elevation); and <named-content xmlns:xlink="http://www.w3.org/1999/xlink" content-type="dwc:institutional_code" xlink:type="simple">GXNU</named-content> YU000060 collected at 21:00 on 7 June 2018 by Jian Wang from Mt. Huanglian, Lvchun County, Yunnan Province, China (<named-content xmlns:xlink="http://www.w3.org/1999/xlink" content-type="dwc:verbatimCoordinates" xlink:type="simple"><named-content content-type="geo-json" specific-use="{&#34;type&#34;:&#34;Point&#34;,&#34;coordinates&#34;:[102.300000,22.883333]}" id="NCID0EBNBG" xlink:type="simple">22°53'N, 102°18'E</named-content></named-content>, 1918 m elevation).</p></tp:treatment-sec><tp:treatment-sec sec-type="etymology" id="SECID0EGNBG"><title>Etymology.</title><p>The specific epithet <italic><tp:taxon-name><tp:taxon-name-part taxon-name-part-type="genus" reg="Gracixalus"/><tp:taxon-name-part taxon-name-part-type="species" reg="yunnanensis">yunnanensis</tp:taxon-name-part></tp:taxon-name></italic> refers to the distribution of this species in China, Yunnan Province.</p></tp:treatment-sec><tp:treatment-sec sec-type="diagnosis" id="SECID0EWNBG"><title>Diagnosis.</title><p>The new species is assigned to genus <italic><tp:taxon-name><tp:taxon-name-part taxon-name-part-type="genus" reg="Gracixalus">Gracixalus</tp:taxon-name-part></tp:taxon-name></italic> based upon molecular data and the following morphological characters: the presence of intercalary cartilage between terminal and penultimate phalanges of digits, tips of digits enlarged to discs bearing circummarginal grooves, vomerine teeth absent, inner (first and second) and outer (third and fourth) fingers non-opposable, and an inversed Y-shaped dark brown marking on dorsum (<xref ref-type="bibr" rid="B6">Fei 1999</xref>, <xref ref-type="bibr" rid="B23">Rowley et al. 2011</xref>, <xref ref-type="bibr" rid="B3">Chen et al. 2018</xref>). The new species is distinguished from its congeners by a combination of 1) <abbrev xmlns:xlink="http://www.w3.org/1999/xlink" xlink:title="snout-vent length" id="ABBRID0EPOBG" xlink:type="simple">SVL</abbrev> 26.0–34.2 mm in males; 2) dorsal surface yellow brown or red brown; 3) distinctive conical tubercles on dorsum; 4) males with an external subgular vocal sac; 5) throat granular; 6) finger webbing rudimentary; 7) linea masculina, a band of connective tissue between the rectus abdominus muscle and oblique abdominus muscle, present in males; 8) tibiotarsal articulation reaching eye; 9) snout rounded; 10) white patch absent on temporal region; 11) tibiotarsal projection absent; 12) supratympanic fold distinct; 13) ventral surface orangish, nearly immaculate, and semi-transparent; 14) nuptial pads present on finger I; 15) heels overlapping when legs at right angle to body; 16) iris bronze; and 17) body sides nearly smooth with no black blotch.</p></tp:treatment-sec><tp:treatment-sec sec-type="description" id="SECID0ETOBG"><title>Description of holotype.</title><p>Adult male (<abbrev xmlns:xlink="http://www.w3.org/1999/xlink" xlink:title="snout-vent length" id="ABBRID0EZOBG" xlink:type="simple">SVL</abbrev> 29.7 mm); head wider (<abbrev xmlns:xlink="http://www.w3.org/1999/xlink" xlink:title="head width" id="ABBRID0E4OBG" xlink:type="simple">HW</abbrev> 10.9 mm) than long (<abbrev xmlns:xlink="http://www.w3.org/1999/xlink" xlink:title="head length" id="ABBRID0EBPBG" xlink:type="simple">HL</abbrev> 9.5 mm); snout rounded, slightly projecting beyond margin of lower jaw in ventral view, rounded in profile; canthus rostralis rounded; loreal region oblique, slightly concave; nostril oval, protuberant, closer to tip of snout than eye; <abbrev xmlns:xlink="http://www.w3.org/1999/xlink" xlink:title="internarial distance" id="ABBRID0EFPBG" xlink:type="simple">IND</abbrev> (2.9 mm) slightly narrower than <abbrev xmlns:xlink="http://www.w3.org/1999/xlink" xlink:title="interorbital distance" id="ABBRID0EJPBG" xlink:type="simple">IOD</abbrev> (3.0 mm) and wider than <abbrev xmlns:xlink="http://www.w3.org/1999/xlink" xlink:title="upper eyelid width" id="ABBRID0ENPBG" xlink:type="simple">UEW</abbrev> (2.5 mm); eye large, horizontal diameter (<abbrev xmlns:xlink="http://www.w3.org/1999/xlink" xlink:title="eye diameter" id="ABBRID0ERPBG" xlink:type="simple">ED</abbrev> 4.2 mm) equal to snout length (<abbrev xmlns:xlink="http://www.w3.org/1999/xlink" xlink:title="snout length" id="ABBRID0EVPBG" xlink:type="simple">SL</abbrev> 4.2 mm); pupil oval, horizontal; pineal ocellus absent; tympanum distinct, diameter (<abbrev xmlns:xlink="http://www.w3.org/1999/xlink" xlink:title="tympanum diameter" id="ABBRID0EZPBG" xlink:type="simple">TD</abbrev> 1.5 mm) smaller than half of <abbrev xmlns:xlink="http://www.w3.org/1999/xlink" xlink:title="eye diameter" id="ABBRID0E4PBG" xlink:type="simple">ED</abbrev>; supratympanic fold distinct, extending from posterior corner of eye to above insertion of arm; vomerine teeth absent; tongue notched posteriorly; a pair of vocal sac slits on floor of mouth at both corners; an external subgular vocal sac.</p><p>Forelimb relatively robust; length of forearm and hand (<abbrev xmlns:xlink="http://www.w3.org/1999/xlink" xlink:title="forearm and hand length" id="ABBRID0EDQBG" xlink:type="simple">FHL</abbrev> 14.1 mm) 47% of <abbrev xmlns:xlink="http://www.w3.org/1999/xlink" xlink:title="snout-vent length" id="ABBRID0EHQBG" xlink:type="simple">SVL</abbrev>; relative length of fingers I &lt; II &lt; IV &lt; III; tips of all fingers expanded into discs with circummarginal grooves; disc of third finger large, slightly wider than tympanum; nuptial pads present on base of finger I; webbing between fingers rudimentary; subarticular tubercles prominent, rounded, single, formula 1, 1, 2, 2; supernumerary tubercles present; an inner metacarpal tubercle, oval; one outer metacarpal tubercle, rounded.</p><p>Heels overlapping when legs at right angle to body; tibiotarsal articulation reaching to middle of eye when hindlimb adpressed to body; relative length of toes I &lt; II &lt; III &lt; V &lt; IV; tips of toes expanded into discs with circummarginal grooves; discs of toes smaller than those of fingers; toes webbed, webbing formula I1.5–2II1.5–2.7III.5–3IV2.5–1.5V following <xref ref-type="bibr" rid="B25">Savage (1975)</xref>; subarticular tubercles distinct and rounded, formula 1, 1, 2, 3, 2; supernumerary tubercles present; inner metatarsal tubercle oval; outer metatarsal tubercle absent.</p><p>Dorsal surface scattered with many small conical tubercles on head, upper eyelids, and dorsum; flanks of body and dorsal surface of limbs smooth, few small conical tubercles on hindlimbs and forearms; throat, chest, belly, and venter of thigh granulated; few small conical tubercles scattered on venter of thigh, tibia, and forearm.</p></tp:treatment-sec><tp:treatment-sec sec-type="Coloration of holotype" id="SECID0ESQBG"><title>Coloration of holotype.</title><p>In life, iris bronze; dorsal surface yellow brown with a dark brownish Y-shaped marking across back, covering interorbital region and posterior eyelids, bifurcating into two branches on the shoulder, and reaching the posterior of the back; limbs dorsally brown with dark brown bars; sides of head faint brown; flanks yellow brown, mottled with faint pink on lower part; minute dark spots densely scattered on lower part of flanks, temporal region, and upper jaw; skin of ventral surface semi-transparent, orangish with yellow spots; nuptial pads and discs faint yellow; linea masculina visible, white (Fig. <xref ref-type="fig" rid="F4">4b</xref>).</p><p>In preservative, color faded, pattern same as in life. Dorsal surface grayish brown, with a darker brown Y-shaped marking; dorsal side of limbs barred with dark brown; ventral surface of throat, chest, belly, forelimbs, and hindlimbs faded to whitish.</p><fig id="F4" position="float" orientation="portrait"><label>Figure 4.</label><caption><p>Dorsolateral (<bold>a</bold>) and ventral (<bold>b</bold>) views of the holotype of <italic><tp:taxon-name><tp:taxon-name-part taxon-name-part-type="genus" reg="Gracixalus">Gracixalus</tp:taxon-name-part><tp:taxon-name-part taxon-name-part-type="species" reg="yunnanensis">yunnanensis</tp:taxon-name-part></tp:taxon-name></italic> sp. n. in life and dorsal (<bold>c</bold>) and ventral (<bold>d</bold>) views of the holotype of <italic><tp:taxon-name><tp:taxon-name-part taxon-name-part-type="genus" reg="Gracixalus">Gracixalus</tp:taxon-name-part><tp:taxon-name-part taxon-name-part-type="species" reg="yunnanensis">yunnanensis</tp:taxon-name-part></tp:taxon-name></italic> sp. n. in preservative. Linea masculina is pointed by arrow.</p></caption><graphic xmlns:xlink="http://www.w3.org/1999/xlink" xlink:href="zookeys-851-091-g004.jpg" position="float" orientation="portrait" xlink:type="simple" id="oo_305719.jpg"/></fig></tp:treatment-sec><tp:treatment-sec sec-type="Morphological variation" id="SECID0EISBG"><title>Morphological variation.</title><p>Measurements are shown in Table <xref ref-type="table" rid="T3">3</xref>. Because the holotype and paratypes of the new species are all male, sexual dimorphism could not be determined. <abbrev xmlns:xlink="http://www.w3.org/1999/xlink" xlink:title="interorbital distance" id="ABBRID0ESSBG" xlink:type="simple">IOD</abbrev> is slightly wider than <abbrev xmlns:xlink="http://www.w3.org/1999/xlink" xlink:title="internarial distance" id="ABBRID0EWSBG" xlink:type="simple">IND</abbrev> in holotype and most paratypes with the exception of <named-content xmlns:xlink="http://www.w3.org/1999/xlink" content-type="dwc:institutional_code" xlink:type="simple">KIZ</named-content> 20160228, and <abbrev xmlns:xlink="http://www.w3.org/1999/xlink" xlink:title="tibia length" id="ABBRID0E6SBG" xlink:type="simple">TL</abbrev> is longer than <abbrev xmlns:xlink="http://www.w3.org/1999/xlink" xlink:title="foot length" id="ABBRID0EDTBG" xlink:type="simple">FL</abbrev> in holotype and most paratypes with exceptions of <named-content xmlns:xlink="http://www.w3.org/1999/xlink" content-type="dwc:institutional_code" xlink:type="simple">KIZ</named-content> 20160226 and <named-content xmlns:xlink="http://www.w3.org/1999/xlink" content-type="dwc:institutional_code" xlink:type="simple">KIZ</named-content> 20160229.</p><p>Color of dorsal and ventral surfaces varied among individuals. Dorsal ground color of the holotype and four paratypes (<named-content xmlns:xlink="http://www.w3.org/1999/xlink" content-type="dwc:institutional_code" xlink:type="simple">KIZ</named-content> 20160216, <named-content xmlns:xlink="http://www.w3.org/1999/xlink" content-type="dwc:institutional_code" xlink:type="simple">KIZ</named-content> 20160223, <named-content xmlns:xlink="http://www.w3.org/1999/xlink" content-type="dwc:institutional_code" xlink:type="simple">KIZ</named-content> 20160228, and <named-content xmlns:xlink="http://www.w3.org/1999/xlink" content-type="dwc:institutional_code" xlink:type="simple">KIZ</named-content> 20160230) is yellow brown, and dorsal ground color of remaining paratypes (<named-content xmlns:xlink="http://www.w3.org/1999/xlink" content-type="dwc:institutional_code" xlink:type="simple">KIZ</named-content> 20160226, <named-content xmlns:xlink="http://www.w3.org/1999/xlink" content-type="dwc:institutional_code" xlink:type="simple">KIZ</named-content> 20160229, and <named-content xmlns:xlink="http://www.w3.org/1999/xlink" content-type="dwc:institutional_code" xlink:type="simple">GXNU</named-content> YU000060) is red brown. Ventral surface of all specimens is nearly immaculate with the exception of paratype <named-content xmlns:xlink="http://www.w3.org/1999/xlink" content-type="dwc:institutional_code" xlink:type="simple">GXNU</named-content> YU000060, which has dark marbling on throat, chest, and belly (Fig. <xref ref-type="fig" rid="F6">6</xref>). Conical tubercles on dorsum of specimens with red brown ground color are more distinct visually (Fig. <xref ref-type="fig" rid="F6">6</xref>).</p><fig id="F5" position="float" orientation="portrait"><label>Figure 5.</label><caption><p>Ventral views of hand (<bold>a</bold>) and foot (<bold>b</bold>) of the holotype of <italic><tp:taxon-name><tp:taxon-name-part taxon-name-part-type="genus" reg="Gracixalus">Gracixalus</tp:taxon-name-part><tp:taxon-name-part taxon-name-part-type="species" reg="yunnanensis">yunnanensis</tp:taxon-name-part></tp:taxon-name></italic> sp. n. in preservative.</p></caption><graphic xmlns:xlink="http://www.w3.org/1999/xlink" xlink:href="zookeys-851-091-g005.jpg" position="float" orientation="portrait" xlink:type="simple" id="oo_305720.jpg"/></fig><fig id="F6" position="float" orientation="portrait"><label>Figure 6.</label><caption><p>Dorsal view of paratype <named-content xmlns:xlink="http://www.w3.org/1999/xlink" content-type="dwc:institutional_code" xlink:type="simple">KIZ</named-content> 20160226 (<bold>a</bold>) and ventral view of paratype <named-content xmlns:xlink="http://www.w3.org/1999/xlink" content-type="dwc:institutional_code" xlink:type="simple">GXNU</named-content> YU000060 (<bold>b</bold>).</p></caption><graphic xmlns:xlink="http://www.w3.org/1999/xlink" xlink:href="zookeys-851-091-g006.jpg" position="float" orientation="portrait" xlink:type="simple" id="oo_305721.jpg"/></fig><table-wrap id="T3" position="float" orientation="portrait"><label>Table 3.</label><caption><p>Measurements (mm) of <italic><tp:taxon-name><tp:taxon-name-part taxon-name-part-type="genus" reg="Gracixalus">Gracixalus</tp:taxon-name-part><tp:taxon-name-part taxon-name-part-type="species" reg="yunnanensis">yunnanensis</tp:taxon-name-part></tp:taxon-name></italic> sp. n. Abbreviations defined in text.</p></caption><table id="TID0EIRAI" rules="all"><tbody><tr><th rowspan="1" colspan="1">Voucher no.</th><th rowspan="1" colspan="1">Sex</th><th rowspan="1" colspan="1">
                    <abbrev xmlns:xlink="http://www.w3.org/1999/xlink" xlink:title="snout-vent length" id="ABBRID0E4XBG" xlink:type="simple">SVL</abbrev>
                  </th><th rowspan="1" colspan="1">
                    <abbrev xmlns:xlink="http://www.w3.org/1999/xlink" xlink:title="head length" id="ABBRID0EFYBG" xlink:type="simple">HL</abbrev>
                  </th><th rowspan="1" colspan="1">
                    <abbrev xmlns:xlink="http://www.w3.org/1999/xlink" xlink:title="head width" id="ABBRID0ENYBG" xlink:type="simple">HW</abbrev>
                  </th><th rowspan="1" colspan="1">
                    <abbrev xmlns:xlink="http://www.w3.org/1999/xlink" xlink:title="snout length" id="ABBRID0EVYBG" xlink:type="simple">SL</abbrev>
                  </th><th rowspan="1" colspan="1">
                    <abbrev xmlns:xlink="http://www.w3.org/1999/xlink" xlink:title="internarial distance" id="ABBRID0E4YBG" xlink:type="simple">IND</abbrev>
                  </th><th rowspan="1" colspan="1">
                    <abbrev xmlns:xlink="http://www.w3.org/1999/xlink" xlink:title="interorbital distance" id="ABBRID0EFZBG" xlink:type="simple">IOD</abbrev>
                  </th><th rowspan="1" colspan="1">
                    <abbrev xmlns:xlink="http://www.w3.org/1999/xlink" xlink:title="upper eyelid width" id="ABBRID0ENZBG" xlink:type="simple">UEW</abbrev>
                  </th><th rowspan="1" colspan="1">
                    <abbrev xmlns:xlink="http://www.w3.org/1999/xlink" xlink:title="eye diameter" id="ABBRID0EVZBG" xlink:type="simple">ED</abbrev>
                  </th><th rowspan="1" colspan="1">
                    <abbrev xmlns:xlink="http://www.w3.org/1999/xlink" xlink:title="tympanum diameter" id="ABBRID0E4ZBG" xlink:type="simple">TD</abbrev>
                  </th><th rowspan="1" colspan="1">DNE</th><th rowspan="1" colspan="1">DNS</th><th rowspan="1" colspan="1">
                    <abbrev xmlns:xlink="http://www.w3.org/1999/xlink" xlink:title="forearm and hand length" id="ABBRID0EL1BG" xlink:type="simple">FHL</abbrev>
                  </th><th rowspan="1" colspan="1">
                    <abbrev xmlns:xlink="http://www.w3.org/1999/xlink" xlink:title="thigh length" id="ABBRID0ET1BG" xlink:type="simple">THL</abbrev>
                  </th><th rowspan="1" colspan="1">
                    <abbrev xmlns:xlink="http://www.w3.org/1999/xlink" xlink:title="tibia length" id="ABBRID0E21BG" xlink:type="simple">TL</abbrev>
                  </th><th rowspan="1" colspan="1">
                    <abbrev xmlns:xlink="http://www.w3.org/1999/xlink" xlink:title="length of foot and tarsus" id="ABBRID0ED2BG" xlink:type="simple">TFL</abbrev>
                  </th><th rowspan="1" colspan="1">
                    <abbrev xmlns:xlink="http://www.w3.org/1999/xlink" xlink:title="foot length" id="ABBRID0EL2BG" xlink:type="simple">FL</abbrev>
                  </th></tr><tr><td rowspan="1" colspan="1"><named-content xmlns:xlink="http://www.w3.org/1999/xlink" content-type="dwc:institutional_code" xlink:type="simple">KIZ</named-content> 20160216</td><td rowspan="1" colspan="1">m</td><td rowspan="1" colspan="1">30.0</td><td rowspan="1" colspan="1">9.5</td><td rowspan="1" colspan="1">11.4</td><td rowspan="1" colspan="1">4.0</td><td rowspan="1" colspan="1">3.4</td><td rowspan="1" colspan="1">3.5</td><td rowspan="1" colspan="1">2.5</td><td rowspan="1" colspan="1">4.4</td><td rowspan="1" colspan="1">1.9</td><td rowspan="1" colspan="1">2.4</td><td rowspan="1" colspan="1">1.8</td><td rowspan="1" colspan="1">15.4</td><td rowspan="1" colspan="1">13.1</td><td rowspan="1" colspan="1">13.8</td><td rowspan="1" colspan="1">20.2</td><td rowspan="1" colspan="1">13.3</td></tr><tr><td rowspan="1" colspan="1"><named-content xmlns:xlink="http://www.w3.org/1999/xlink" content-type="dwc:institutional_code" xlink:type="simple">KIZ</named-content> 20160222</td><td rowspan="1" colspan="1">m</td><td rowspan="1" colspan="1">29.7</td><td rowspan="1" colspan="1">9.5</td><td rowspan="1" colspan="1">10.9</td><td rowspan="1" colspan="1">4.2</td><td rowspan="1" colspan="1">2.9</td><td rowspan="1" colspan="1">3.0</td><td rowspan="1" colspan="1">2.5</td><td rowspan="1" colspan="1">4.2</td><td rowspan="1" colspan="1">1.5</td><td rowspan="1" colspan="1">2.4</td><td rowspan="1" colspan="1">1.7</td><td rowspan="1" colspan="1">14.1</td><td rowspan="1" colspan="1">12.3</td><td rowspan="1" colspan="1">13.2</td><td rowspan="1" colspan="1">18.8</td><td rowspan="1" colspan="1">12.9</td></tr><tr><td rowspan="1" colspan="1"><named-content xmlns:xlink="http://www.w3.org/1999/xlink" content-type="dwc:institutional_code" xlink:type="simple">KIZ</named-content> 20160223</td><td rowspan="1" colspan="1">m</td><td rowspan="1" colspan="1">28.5</td><td rowspan="1" colspan="1">9.4</td><td rowspan="1" colspan="1">10.5</td><td rowspan="1" colspan="1">4.0</td><td rowspan="1" colspan="1">2.9</td><td rowspan="1" colspan="1">3.0</td><td rowspan="1" colspan="1">2.5</td><td rowspan="1" colspan="1">4.0</td><td rowspan="1" colspan="1">1.8</td><td rowspan="1" colspan="1">2.2</td><td rowspan="1" colspan="1">1.6</td><td rowspan="1" colspan="1">13.9</td><td rowspan="1" colspan="1">12.6</td><td rowspan="1" colspan="1">13.0</td><td rowspan="1" colspan="1">18.7</td><td rowspan="1" colspan="1">12.5</td></tr><tr><td rowspan="1" colspan="1"><named-content xmlns:xlink="http://www.w3.org/1999/xlink" content-type="dwc:institutional_code" xlink:type="simple">KIZ</named-content> 20160226</td><td rowspan="1" colspan="1">m</td><td rowspan="1" colspan="1">34.2</td><td rowspan="1" colspan="1">10.1</td><td rowspan="1" colspan="1">12.1</td><td rowspan="1" colspan="1">4.7</td><td rowspan="1" colspan="1">3.3</td><td rowspan="1" colspan="1">3.8</td><td rowspan="1" colspan="1">2.8</td><td rowspan="1" colspan="1">4.4</td><td rowspan="1" colspan="1">1.9</td><td rowspan="1" colspan="1">2.5</td><td rowspan="1" colspan="1">2.1</td><td rowspan="1" colspan="1">15.6</td><td rowspan="1" colspan="1">13.3</td><td rowspan="1" colspan="1">14.1</td><td rowspan="1" colspan="1">21.1</td><td rowspan="1" colspan="1">14.2</td></tr><tr><td rowspan="1" colspan="1"><named-content xmlns:xlink="http://www.w3.org/1999/xlink" content-type="dwc:institutional_code" xlink:type="simple">KIZ</named-content> 20160228</td><td rowspan="1" colspan="1">m</td><td rowspan="1" colspan="1">28.7</td><td rowspan="1" colspan="1">9.4</td><td rowspan="1" colspan="1">11.0</td><td rowspan="1" colspan="1">4.2</td><td rowspan="1" colspan="1">3.0</td><td rowspan="1" colspan="1">3.0</td><td rowspan="1" colspan="1">2.5</td><td rowspan="1" colspan="1">4.1</td><td rowspan="1" colspan="1">1.6</td><td rowspan="1" colspan="1">2.4</td><td rowspan="1" colspan="1">1.7</td><td rowspan="1" colspan="1">14.6</td><td rowspan="1" colspan="1">12.6</td><td rowspan="1" colspan="1">13.3</td><td rowspan="1" colspan="1">19.2</td><td rowspan="1" colspan="1">12.8</td></tr><tr><td rowspan="1" colspan="1"><named-content xmlns:xlink="http://www.w3.org/1999/xlink" content-type="dwc:institutional_code" xlink:type="simple">KIZ</named-content> 20160229</td><td rowspan="1" colspan="1">m</td><td rowspan="1" colspan="1">26.0</td><td rowspan="1" colspan="1">9.0</td><td rowspan="1" colspan="1">9.4</td><td rowspan="1" colspan="1">3.5</td><td rowspan="1" colspan="1">2.6</td><td rowspan="1" colspan="1">2.8</td><td rowspan="1" colspan="1">2.3</td><td rowspan="1" colspan="1">3.5</td><td rowspan="1" colspan="1">1.3</td><td rowspan="1" colspan="1">2.0</td><td rowspan="1" colspan="1">1.3</td><td rowspan="1" colspan="1">12.8</td><td rowspan="1" colspan="1">11.0</td><td rowspan="1" colspan="1">11.6</td><td rowspan="1" colspan="1">17.0</td><td rowspan="1" colspan="1">11.6</td></tr><tr><td rowspan="1" colspan="1"><named-content xmlns:xlink="http://www.w3.org/1999/xlink" content-type="dwc:institutional_code" xlink:type="simple">KIZ</named-content> 20160230</td><td rowspan="1" colspan="1">m</td><td rowspan="1" colspan="1">26.4</td><td rowspan="1" colspan="1">8.3</td><td rowspan="1" colspan="1">10.0</td><td rowspan="1" colspan="1">3.8</td><td rowspan="1" colspan="1">2.9</td><td rowspan="1" colspan="1">3.3</td><td rowspan="1" colspan="1">2.5</td><td rowspan="1" colspan="1">3.8</td><td rowspan="1" colspan="1">1.6</td><td rowspan="1" colspan="1">2.2</td><td rowspan="1" colspan="1">1.7</td><td rowspan="1" colspan="1">13.4</td><td rowspan="1" colspan="1">12.0</td><td rowspan="1" colspan="1">12.7</td><td rowspan="1" colspan="1">18.3</td><td rowspan="1" colspan="1">11.8</td></tr><tr><td rowspan="1" colspan="1"><named-content xmlns:xlink="http://www.w3.org/1999/xlink" content-type="dwc:institutional_code" xlink:type="simple">GXNU</named-content> YU000060</td><td rowspan="1" colspan="1">m</td><td rowspan="1" colspan="1">27.3</td><td rowspan="1" colspan="1">8.7</td><td rowspan="1" colspan="1">9.5</td><td rowspan="1" colspan="1">4.1</td><td rowspan="1" colspan="1">2.7</td><td rowspan="1" colspan="1">2.8</td><td rowspan="1" colspan="1">2.5</td><td rowspan="1" colspan="1">3.7</td><td rowspan="1" colspan="1">1.7</td><td rowspan="1" colspan="1">2.3</td><td rowspan="1" colspan="1">1.7</td><td rowspan="1" colspan="1">13.4</td><td rowspan="1" colspan="1">11.9</td><td rowspan="1" colspan="1">12.7</td><td rowspan="1" colspan="1">18.8</td><td rowspan="1" colspan="1">12.3</td></tr></tbody></table></table-wrap></tp:treatment-sec><tp:treatment-sec sec-type="distribution" id="SECID0EYKAI"><title>Distribution.</title><p>In China, the new species is known from Yunnan (Lancang County, Menghai County, Lvchun County, and Jinping County). In addition, the new species also occurs in Laos (Houapan) and Vietnam (Lao Cai and Nghe An) because our molecular analyses revealed that samples from Houapan (KUHE 32453), Lao Cai (VNMN 4355, 4357, 4371), and Nghe An (AMS R173454) that were sequenced by previous studies also belong to the new species (Figs <xref ref-type="fig" rid="F2">2</xref>, <xref ref-type="fig" rid="F3">3</xref>). In Yunnan, specimens were found sitting on leaves of herbaceous plants (e.g., <italic><tp:taxon-name><tp:taxon-name-part taxon-name-part-type="genus" reg="Amomum">Amomum</tp:taxon-name-part><tp:taxon-name-part taxon-name-part-type="species" reg="tsaoko">tsaoko</tp:taxon-name-part></tp:taxon-name></italic> and <italic><tp:taxon-name><tp:taxon-name-part taxon-name-part-type="genus" reg="Eupatorium">Eupatorium</tp:taxon-name-part><tp:taxon-name-part taxon-name-part-type="species" reg="adenophorum">adenophorum</tp:taxon-name-part></tp:taxon-name></italic>). No eggs and tadpoles were found.</p></tp:treatment-sec><tp:treatment-sec sec-type="comparisons" id="SECID0E3LAI"><title>Comparisons.</title><p>A summary of morphological comparisons presents in Table <xref ref-type="table" rid="T4">4</xref>. The new species can be distinguished from <italic><tp:taxon-name><tp:taxon-name-part taxon-name-part-type="genus" reg="Gracixalus">G.</tp:taxon-name-part><tp:taxon-name-part taxon-name-part-type="species" reg="ananjevae">ananjevae</tp:taxon-name-part></tp:taxon-name></italic> by having distinctive conical tubercles on dorsum (versus absent), sides of body smooth (versus coarsely granular), skin of throat granular (versus plain), and snout rounded (versus slightly pointed); from <italic><tp:taxon-name><tp:taxon-name-part taxon-name-part-type="genus" reg="Gracixalus">G.</tp:taxon-name-part><tp:taxon-name-part taxon-name-part-type="species" reg="carinensis">carinensis</tp:taxon-name-part></tp:taxon-name></italic> by having smaller body size in males (<abbrev xmlns:xlink="http://www.w3.org/1999/xlink" xlink:title="snout-vent length" id="ABBRID0E3MAI" xlink:type="simple">SVL</abbrev> 26.0–34.2 mm versus 30.2–38.1 mm), having distinctive conical tubercles on dorsum (versus absent), having an external vocal sac in males (versus an internal vocal sac), ventral surface orangish (versus white), and less developed toe webbing (Fig. <xref ref-type="fig" rid="F7">7</xref>); from <italic><tp:taxon-name><tp:taxon-name-part taxon-name-part-type="genus" reg="Gracixalus">G.</tp:taxon-name-part><tp:taxon-name-part taxon-name-part-type="species" reg="gracilipes">gracilipes</tp:taxon-name-part></tp:taxon-name></italic> by having bigger body size in males (<abbrev xmlns:xlink="http://www.w3.org/1999/xlink" xlink:title="snout-vent length" id="ABBRID0EPNAI" xlink:type="simple">SVL</abbrev> 26.0–34.2 mm versus 20–24 mm), distinctive conical tubercles present on dorsum (versus absent), dorsal surface yellow brown or red brown (versus greenish), males with an external vocal sac (versus internal), throat granular (versus smooth), finger webbing rudimentary (versus absent), tibiotarsal articulation reaching to eye (versus reaching to between eye and nostril), snout rounded (versus triangular pointed), white patch absent on temporal region (versus present), tibiotarsal projection absent (versus present), and iris bronze (versus brown); and from <italic><tp:taxon-name><tp:taxon-name-part taxon-name-part-type="genus" reg="Gracixalus">G.</tp:taxon-name-part><tp:taxon-name-part taxon-name-part-type="species" reg="guangdongensis">guangdongensis</tp:taxon-name-part></tp:taxon-name></italic> by having distinctive conical tubercles on dorsum (versus absent), dorsal surface yellow brown or red brown (versus brown), flanks nearly smooth with no black blotches on ventrolateral region (versus flanks rough, scattered with tubercles and black blotches on ventrolateral region), snout rounded (versus triangularly pointed), ventral surface orangish (versus throat and chest creamy white and belly light brown), and iris bronze (versus iris brown).</p><fig id="F7" position="float" orientation="portrait"><label>Figure 7.</label><caption><p>Ventral views of foot of the holotype of <italic><tp:taxon-name><tp:taxon-name-part taxon-name-part-type="genus" reg="Gracixalus">Gracixalus</tp:taxon-name-part><tp:taxon-name-part taxon-name-part-type="species" reg="yunnanensis">yunnanensis</tp:taxon-name-part></tp:taxon-name></italic> sp. n. (<bold>a</bold>) and lectotype of <italic><tp:taxon-name><tp:taxon-name-part taxon-name-part-type="genus" reg="Gracixalus">Gracixalus</tp:taxon-name-part><tp:taxon-name-part taxon-name-part-type="species" reg="carinensis">carinensis</tp:taxon-name-part></tp:taxon-name></italic> (<bold>b</bold>; reproduced from <xref ref-type="bibr" rid="B14">Matsui et al. 2017</xref>).</p></caption><graphic xmlns:xlink="http://www.w3.org/1999/xlink" xlink:href="zookeys-851-091-g007.jpg" position="float" orientation="portrait" xlink:type="simple" id="oo_305722.jpg"/></fig><p><italic><tp:taxon-name><tp:taxon-name-part taxon-name-part-type="genus" reg="Gracixalus">Gracixalus</tp:taxon-name-part><tp:taxon-name-part taxon-name-part-type="species" reg="yunnanensis">yunnanensis</tp:taxon-name-part></tp:taxon-name></italic> sp. n. differs from <italic><tp:taxon-name><tp:taxon-name-part taxon-name-part-type="genus" reg="Gracixalus">G.</tp:taxon-name-part><tp:taxon-name-part taxon-name-part-type="species" reg="jinggangensis">jinggangensis</tp:taxon-name-part></tp:taxon-name></italic> by having distinctive conical tubercles on dorsum (versus absent), flanks nearly smooth (versus rough with tubercles), snout rounded (versus triangularly pointed), ventral surface orangish and immaculate (versus throat and chest dirty white with dark specks, belly white anteriorly with dark marking and posteriorly yellowish), nuptial pads present only on finger I (versus nuptial pads present on fingers I and II), heels overlapping when hindlimbs held at right angles to the body (versus just meeting), and iris bronze (versus iris golden); from <italic><tp:taxon-name><tp:taxon-name-part taxon-name-part-type="genus" reg="Gracixalus">G.</tp:taxon-name-part><tp:taxon-name-part taxon-name-part-type="species" reg="jinxiuensis">jinxiuensis</tp:taxon-name-part></tp:taxon-name></italic> by larger body size in males (<abbrev xmlns:xlink="http://www.w3.org/1999/xlink" xlink:title="snout-vent length" id="ABBRID0EMQAI" xlink:type="simple">SVL</abbrev> 26.0–34.2 mm versus 23.5–26.3 mm), males with an external vocal sac (versus vocal sac internal), flanks nearly smooth (versus rough with tubercles), linea masculina present (versus absent), ventral surface orangish and immaculate (versus ventral surface gray-brown with dark marbling), and sole of feet and palms smooth (versus rough with dense large tubercles); and from <italic><tp:taxon-name><tp:taxon-name-part taxon-name-part-type="genus" reg="Gracixalus">G.</tp:taxon-name-part><tp:taxon-name-part taxon-name-part-type="species" reg="lumarius">lumarius</tp:taxon-name-part></tp:taxon-name></italic> by smaller body size in males (<abbrev xmlns:xlink="http://www.w3.org/1999/xlink" xlink:title="snout-vent length" id="ABBRID0E2QAI" xlink:type="simple">SVL</abbrev> 26.0–34.2 mm versus 38.9–41.6 mm), dorsal surface yellow brown or red brown (versus yellow), and venter orangish and semi-transparent (versus venter opaque pink), supratympanic fold distinct (versus indistinct), and iris bronze (versus dark gold).</p><p><italic><tp:taxon-name><tp:taxon-name-part taxon-name-part-type="genus" reg="Gracixalus">Gracixalus</tp:taxon-name-part><tp:taxon-name-part taxon-name-part-type="species" reg="yunnanensis">yunnanensis</tp:taxon-name-part></tp:taxon-name></italic> sp. n. can be distinguished from <italic><tp:taxon-name><tp:taxon-name-part taxon-name-part-type="genus" reg="Gracixalus">G.</tp:taxon-name-part><tp:taxon-name-part taxon-name-part-type="species" reg="medogensis">medogensis</tp:taxon-name-part></tp:taxon-name></italic> by having distinctive conical tubercles on dorsum (versus absent), dorsal surface yellow brown or red brown (versus grass green), males with an external vocal sac (versus an internal vocal sac), finger webbing rudimentary (versus absent), and venter orangish (versus pale green); from <italic><tp:taxon-name><tp:taxon-name-part taxon-name-part-type="genus" reg="Gracixalus">G.</tp:taxon-name-part><tp:taxon-name-part taxon-name-part-type="species" reg="nonggangensis">nonggangensis</tp:taxon-name-part></tp:taxon-name></italic> by having conical tubercles on dorsum (versus absent), dorsum yellow brown or red brown with a dark brown marking (versus yellowish-olive with a dark-green marking), males with an external vocal sac (versus internal), flanks smooth (versus rough with tubercles), finger webbing rudimentary (versus absent), linea masculina present in males (versus absent), tibiotarsal articulation reaching to eye (versus reaching to tip of snout), ventral surface immaculate (versus throat, chest, and belly white with dark marbling), nuptial pads present on finger I (versus absent), and iris bronze (versus olive); from <italic><tp:taxon-name><tp:taxon-name-part taxon-name-part-type="genus" reg="Gracixalus">G.</tp:taxon-name-part><tp:taxon-name-part taxon-name-part-type="species" reg="quangi">quangi</tp:taxon-name-part></tp:taxon-name></italic> by having bigger body size in males (<abbrev xmlns:xlink="http://www.w3.org/1999/xlink" xlink:title="snout-vent length" id="ABBRID0ENSAI" xlink:type="simple">SVL</abbrev> 26.0–34.2 mm versus &lt; 25 mm), dorsal surface yellow brown or red brown (versus olive-green), black spots absent on flanks and ventral surface of thighs (versus present), throat granular (versus smooth), finger webbing rudimentary (versus absent), snout rounded (versus triangular pointed), white patch absent on temporal region (versus present), tibiotarsal projection absent (versus present), and ventral surface orangish (versus opaque white with translucent pale green margins); and from <italic><tp:taxon-name><tp:taxon-name-part taxon-name-part-type="genus" reg="Gracixalus">G.</tp:taxon-name-part><tp:taxon-name-part taxon-name-part-type="species" reg="quyeti">quyeti</tp:taxon-name-part></tp:taxon-name></italic> by dorsal surface yellow brown or red brown (versus brownish to moss-green), flanks nearly smooth (versus rough with sharp tubercles), throat granular (versus smooth), tibiotarsal articulation reaching to eye (versus reaching to snout), supratympanic fold distinct (versus indistinct), and throat and chest immaculate (versus throat, margin of throat, and chest yellow-white with brown marbling).</p><p><italic><tp:taxon-name><tp:taxon-name-part taxon-name-part-type="genus" reg="Gracixalus">Gracixalus</tp:taxon-name-part><tp:taxon-name-part taxon-name-part-type="species" reg="yunnanensis">yunnanensis</tp:taxon-name-part></tp:taxon-name></italic> sp. n. differs from <italic><tp:taxon-name><tp:taxon-name-part taxon-name-part-type="genus" reg="Gracixalus">G.</tp:taxon-name-part><tp:taxon-name-part taxon-name-part-type="species" reg="sapaensis">sapaensis</tp:taxon-name-part></tp:taxon-name></italic> by having distinctive conical tubercles on dorsum (versus absent) and sides of body nearly smooth (versus coarsely scattered with large round tubercles); from <italic><tp:taxon-name><tp:taxon-name-part taxon-name-part-type="genus" reg="Gracixalus">G.</tp:taxon-name-part><tp:taxon-name-part taxon-name-part-type="species" reg="seesom">seesom</tp:taxon-name-part></tp:taxon-name></italic> by bigger body size in males (<abbrev xmlns:xlink="http://www.w3.org/1999/xlink" xlink:title="snout-vent length" id="ABBRID0E6TAI" xlink:type="simple">SVL</abbrev> 26.0–34.2 mm versus 21.6–23.0 mm), conical tubercles present on dorsum (versus absent), dorsal surface yellow brown or red brown (versus tan), flanks nearly smooth with no white blotches (versus flanks with large tubercles and white blotches), throat granular (versus smooth), snout rounded (versus triangular pointed), nuptial pads present on finger I (versus absent), and iris bronze (versus golden); and from <italic><tp:taxon-name><tp:taxon-name-part taxon-name-part-type="genus" reg="Gracixalus">G.</tp:taxon-name-part><tp:taxon-name-part taxon-name-part-type="species" reg="supercornutus">supercornutus</tp:taxon-name-part></tp:taxon-name></italic> by bigger body size in males (<abbrev xmlns:xlink="http://www.w3.org/1999/xlink" xlink:title="snout-vent length" id="ABBRID0EOUAI" xlink:type="simple">SVL</abbrev> 26.0–34.2 mm versus 22.0–24.1 mm), conical tubercles on dorsum small (versus considerable bigger horn-like projections in supraorbital area, around cloaca, and on dorsal surface, forelimbs and hindlimbs), dorsal surface yellow brown or red brown (versus greenish), snout rounded (versus triangular pointed), white patch absent on temporal region (versus present), and tibiotarsal projection absent (versus present).</p><p>The new species can be distinguished from <italic><tp:taxon-name><tp:taxon-name-part taxon-name-part-type="genus" reg="Gracixalus">G.</tp:taxon-name-part><tp:taxon-name-part taxon-name-part-type="species" reg="tianlinensis">tianlinensis</tp:taxon-name-part></tp:taxon-name></italic> by smaller body size in males (<abbrev xmlns:xlink="http://www.w3.org/1999/xlink" xlink:title="snout-vent length" id="ABBRID0E6UAI" xlink:type="simple">SVL</abbrev> 26.0–34.2 mm versus 30.3–35.9 mm), distinctive conical tubercles present on dorsum (versus absent), dorsal surface yellow brown or red brown (versus brown to beige), finger webbing rudimentary (versus absent), ventral surface orangish, immaculate, and semi-transparent (versus throat and chest gray with dark specks and belly creamy white, opaque), and nuptial pads present on finger I (versus on fingers I and II); and from <italic><tp:taxon-name><tp:taxon-name-part taxon-name-part-type="genus" reg="Gracixalus">G.</tp:taxon-name-part><tp:taxon-name-part taxon-name-part-type="species" reg="waza">waza</tp:taxon-name-part></tp:taxon-name></italic> by having distinctive conical tubercles on dorsum (versus absent), dorsal surface yellow brown or red brown (versus greyish-green to moss-green), throat granular (versus smooth), finger webbing rudimentary (versus absent), and ventral surface immaculate (versus throat and chest with dark marbling).</p></tp:treatment-sec><tp:treatment-sec><!--Section generated to contain objects referenced in tp:taxon-treatment.--><fig id="F2" position="float" orientation="portrait"><label>Figure 2.</label><caption><p>Bayesian phylogram of <italic><tp:taxon-name><tp:taxon-name-part taxon-name-part-type="genus" reg="Gracixalus">Gracixalus</tp:taxon-name-part></tp:taxon-name></italic> inferred from 543 bp of 16S rRNA gene. Numbers above and below branches are Bayesian posterior probabilities and <abbrev xmlns:xlink="http://www.w3.org/1999/xlink" xlink:title="maximum likelihood" id="ABBRID0ESDAG" xlink:type="simple">ML</abbrev> bootstrap values (only values above 50% are shown), respectively.</p></caption><graphic xmlns:xlink="http://www.w3.org/1999/xlink" xlink:href="zookeys-851-091-g002.jpg" position="float" orientation="portrait" xlink:type="simple" id="oo_305717.jpg"/></fig><fig id="F3" position="float" orientation="portrait"><label>Figure 3.</label><caption><p>Neighbor-joining (NJ) tree of <italic><tp:taxon-name><tp:taxon-name-part taxon-name-part-type="genus" reg="Gracixalus">Gracixalus</tp:taxon-name-part></tp:taxon-name></italic> inferred from 543 bp of 16S rRNA gene. Numbers above branches are bootstrap values (only values above 50% are shown).</p></caption><graphic xmlns:xlink="http://www.w3.org/1999/xlink" xlink:href="zookeys-851-091-g003.jpg" position="float" orientation="portrait" xlink:type="simple" id="oo_305718.jpg"/></fig><table-wrap id="T4" position="float" orientation="portrait"><label>Table 4.</label><caption><p>Morphological characters for comparisons among <italic><tp:taxon-name><tp:taxon-name-part taxon-name-part-type="genus" reg="Gracixalus">Gracixalus</tp:taxon-name-part></tp:taxon-name></italic> species. “?” = not known or not clearly defined in the literature.</p></caption><table id="TID0EVKBI" rules="all"><tbody><tr><th rowspan="1" colspan="1">Species</th><th rowspan="1" colspan="1">Adult male <abbrev xmlns:xlink="http://www.w3.org/1999/xlink" xlink:title="snout-vent length" id="ABBRID0ENEBI" xlink:type="simple">SVL</abbrev> (mm)</th><th rowspan="1" colspan="1">Conical tubercles on dorsum</th><th rowspan="1" colspan="1">Dorsal color in life</th><th rowspan="1" colspan="1">Vocal sac</th><th rowspan="1" colspan="1">Skin of body sides</th><th rowspan="1" colspan="1">Skin of throat</th><th rowspan="1" colspan="1">Finger webbing</th><th rowspan="1" colspan="1">Linea masculina</th><th rowspan="1" colspan="1">Tibiotarsal articulation</th><th rowspan="1" colspan="1">Snout</th><th rowspan="1" colspan="1">White patch on temporal region</th><th rowspan="1" colspan="1">Tibiotarsal projection</th><th rowspan="1" colspan="1">Supratympanic fold</th><th rowspan="1" colspan="1">venter</th><th rowspan="1" colspan="1">Nuptial pads</th><th rowspan="1" colspan="1">heels</th><th rowspan="1" colspan="1">iris</th></tr><tr><td rowspan="1" colspan="1"><italic><tp:taxon-name><tp:taxon-name-part taxon-name-part-type="genus" reg="Gracixalus">G.</tp:taxon-name-part><tp:taxon-name-part taxon-name-part-type="species" reg="yunnanensis">yunnanensis</tp:taxon-name-part></tp:taxon-name></italic> sp. n.</td><td rowspan="1" colspan="1">26.0–34.2</td><td rowspan="1" colspan="1">present, small</td><td rowspan="1" colspan="1">yellow brown or red brown</td><td rowspan="1" colspan="1">external</td><td rowspan="1" colspan="1">smooth, no black blotches</td><td rowspan="1" colspan="1">granular</td><td rowspan="1" colspan="1">rudimentary</td><td rowspan="1" colspan="1">present,</td><td rowspan="1" colspan="1">reaching eye</td><td rowspan="1" colspan="1">rounded</td><td rowspan="1" colspan="1">absent</td><td rowspan="1" colspan="1">absent</td><td rowspan="1" colspan="1">distinct</td><td rowspan="1" colspan="1">orangish with yellow spots, immaculate, semi-transparent</td><td rowspan="1" colspan="1">on finger I</td><td rowspan="1" colspan="1">overlapping</td><td rowspan="1" colspan="1">bronze</td></tr><tr><td rowspan="1" colspan="1">
                <italic><tp:taxon-name>
                    <tp:taxon-name-part taxon-name-part-type="genus" reg="Gracixalus">G.</tp:taxon-name-part>
                    <tp:taxon-name-part taxon-name-part-type="species" reg="ananjevae">ananjevae</tp:taxon-name-part>
                  </tp:taxon-name></italic>
              </td><td rowspan="1" colspan="1">32</td><td rowspan="1" colspan="1">absent</td><td rowspan="1" colspan="1">?</td><td rowspan="1" colspan="1">?</td><td rowspan="1" colspan="1">coarsely granular</td><td rowspan="1" colspan="1">plain</td><td rowspan="1" colspan="1">rudimentary</td><td rowspan="1" colspan="1">?</td><td rowspan="1" colspan="1">reaching eye</td><td rowspan="1" colspan="1">slightly pointed</td><td rowspan="1" colspan="1">absent</td><td rowspan="1" colspan="1">absent</td><td rowspan="1" colspan="1">distinct</td><td rowspan="1" colspan="1">immaculate</td><td rowspan="1" colspan="1">on finger I</td><td rowspan="1" colspan="1">overlapping</td><td rowspan="1" colspan="1">?</td></tr><tr><td rowspan="1" colspan="1">
                <italic><tp:taxon-name>
                    <tp:taxon-name-part taxon-name-part-type="genus" reg="Gracixalus">G.</tp:taxon-name-part>
                    <tp:taxon-name-part taxon-name-part-type="species" reg="carinensis">carinensis</tp:taxon-name-part>
                  </tp:taxon-name></italic>
              </td><td rowspan="1" colspan="1">30.2–38.1</td><td rowspan="1" colspan="1">absent</td><td rowspan="1" colspan="1">purplish, reddish, or greyish brown</td><td rowspan="1" colspan="1">internal</td><td rowspan="1" colspan="1">?</td><td rowspan="1" colspan="1">granular</td><td rowspan="1" colspan="1">rudimentary</td><td rowspan="1" colspan="1">?</td><td rowspan="1" colspan="1">reaching eye</td><td rowspan="1" colspan="1">rounded</td><td rowspan="1" colspan="1">absent</td><td rowspan="1" colspan="1">absent</td><td rowspan="1" colspan="1">distinct</td><td rowspan="1" colspan="1">immaculate white</td><td rowspan="1" colspan="1">?</td><td rowspan="1" colspan="1">?</td><td rowspan="1" colspan="1">?</td></tr><tr><td rowspan="1" colspan="1">
                <italic><tp:taxon-name>
                    <tp:taxon-name-part taxon-name-part-type="genus" reg="Gracixalus">G.</tp:taxon-name-part>
                    <tp:taxon-name-part taxon-name-part-type="species" reg="gracilipes">gracilipes</tp:taxon-name-part>
                  </tp:taxon-name></italic>
              </td><td rowspan="1" colspan="1">20–24</td><td rowspan="1" colspan="1">absent</td><td rowspan="1" colspan="1">greenish</td><td rowspan="1" colspan="1">internal</td><td rowspan="1" colspan="1">smooth with white stripe</td><td rowspan="1" colspan="1">smooth</td><td rowspan="1" colspan="1">rudimentary</td><td rowspan="1" colspan="1">?</td><td rowspan="1" colspan="1">reaching eye</td><td rowspan="1" colspan="1">triangularly pointed</td><td rowspan="1" colspan="1">absent</td><td rowspan="1" colspan="1">absent</td><td rowspan="1" colspan="1">distinct</td><td rowspan="1" colspan="1">yellowish white</td><td rowspan="1" colspan="1">on fingers I and II</td><td rowspan="1" colspan="1">overlapping</td><td rowspan="1" colspan="1">brown</td></tr><tr><td rowspan="1" colspan="1">
                <italic><tp:taxon-name>
                    <tp:taxon-name-part taxon-name-part-type="genus" reg="Gracixalus">G.</tp:taxon-name-part>
                    <tp:taxon-name-part taxon-name-part-type="species" reg="guangdongensis">guangdongensis</tp:taxon-name-part>
                  </tp:taxon-name></italic>
              </td><td rowspan="1" colspan="1">26.1–34.7</td><td rowspan="1" colspan="1">absent</td><td rowspan="1" colspan="1">brown</td><td rowspan="1" colspan="1">?</td><td rowspan="1" colspan="1">rough, black blotches</td><td rowspan="1" colspan="1">granular</td><td rowspan="1" colspan="1">absent</td><td rowspan="1" colspan="1">present</td><td rowspan="1" colspan="1">reaching between eye and nostril</td><td rowspan="1" colspan="1">triangularly pointed</td><td rowspan="1" colspan="1">present</td><td rowspan="1" colspan="1">present</td><td rowspan="1" colspan="1">distinct</td><td rowspan="1" colspan="1">throat and chest creamy white, belly light brown, semi-transparent</td><td rowspan="1" colspan="1">on finger I</td><td rowspan="1" colspan="1">overlapping</td><td rowspan="1" colspan="1">brown</td></tr><tr><td rowspan="1" colspan="1">
                <italic><tp:taxon-name>
                    <tp:taxon-name-part taxon-name-part-type="genus" reg="Gracixalus">G.</tp:taxon-name-part>
                    <tp:taxon-name-part taxon-name-part-type="species" reg="jinggangensis">jinggangensis</tp:taxon-name-part>
                  </tp:taxon-name></italic>
              </td><td rowspan="1" colspan="1">27.9–33.8</td><td rowspan="1" colspan="1">absent</td><td rowspan="1" colspan="1">brown to beige</td><td rowspan="1" colspan="1">?</td><td rowspan="1" colspan="1">rough with tubercles</td><td rowspan="1" colspan="1">granular</td><td rowspan="1" colspan="1">rudimentary</td><td rowspan="1" colspan="1">?</td><td rowspan="1" colspan="1">reaching eye</td><td rowspan="1" colspan="1">triangularly pointed</td><td rowspan="1" colspan="1">absent</td><td rowspan="1" colspan="1">absent</td><td rowspan="1" colspan="1">distinct</td><td rowspan="1" colspan="1">Throat and chest dirty white with dark specks, belly white anteriorly with dark marking and posteriorly yellowish, semi-transparent</td><td rowspan="1" colspan="1">on fingers I and II</td><td rowspan="1" colspan="1">just meeting</td><td rowspan="1" colspan="1">golden</td></tr><tr><td rowspan="1" colspan="1">
                <italic><tp:taxon-name>
                    <tp:taxon-name-part taxon-name-part-type="genus" reg="Gracixalus">G.</tp:taxon-name-part>
                    <tp:taxon-name-part taxon-name-part-type="species" reg="jinxiuensis">jinxiuensis</tp:taxon-name-part>
                  </tp:taxon-name></italic>
              </td><td rowspan="1" colspan="1">23.5–26.3</td><td rowspan="1" colspan="1">?</td><td rowspan="1" colspan="1">brown</td><td rowspan="1" colspan="1">internal</td><td rowspan="1" colspan="1">rough with tubercles</td><td rowspan="1" colspan="1">granular</td><td rowspan="1" colspan="1">rudimentary</td><td rowspan="1" colspan="1">absent</td><td rowspan="1" colspan="1">reaching eye</td><td rowspan="1" colspan="1">rounded</td><td rowspan="1" colspan="1">absent</td><td rowspan="1" colspan="1">absent</td><td rowspan="1" colspan="1">distinct</td><td rowspan="1" colspan="1">gray-brown with dark marbling</td><td rowspan="1" colspan="1">on finger I</td><td rowspan="1" colspan="1">just meeting</td><td rowspan="1" colspan="1">?</td></tr><tr><td rowspan="1" colspan="1">
                <italic><tp:taxon-name>
                    <tp:taxon-name-part taxon-name-part-type="genus" reg="Gracixalus">G.</tp:taxon-name-part>
                    <tp:taxon-name-part taxon-name-part-type="species" reg="lumarius">lumarius</tp:taxon-name-part>
                  </tp:taxon-name></italic>
              </td><td rowspan="1" colspan="1">38.9–41.6</td><td rowspan="1" colspan="1">present</td><td rowspan="1" colspan="1">yellow</td><td rowspan="1" colspan="1">external</td><td rowspan="1" colspan="1">?</td><td rowspan="1" colspan="1">granular</td><td rowspan="1" colspan="1">rudimentary</td><td rowspan="1" colspan="1">?</td><td rowspan="1" colspan="1">?</td><td rowspan="1" colspan="1">rounded</td><td rowspan="1" colspan="1">absent</td><td rowspan="1" colspan="1">absent</td><td rowspan="1" colspan="1">indistinct</td><td rowspan="1" colspan="1">opaque pink</td><td rowspan="1" colspan="1">on finger I</td><td rowspan="1" colspan="1">?</td><td rowspan="1" colspan="1">dark gold</td></tr><tr><td rowspan="1" colspan="1">
                <italic><tp:taxon-name>
                    <tp:taxon-name-part taxon-name-part-type="genus" reg="Gracixalus">G.</tp:taxon-name-part>
                    <tp:taxon-name-part taxon-name-part-type="species" reg="medogensis">medogensis</tp:taxon-name-part>
                  </tp:taxon-name></italic>
              </td><td rowspan="1" colspan="1">26.5</td><td rowspan="1" colspan="1">absent</td><td rowspan="1" colspan="1">grass green</td><td rowspan="1" colspan="1">internal</td><td rowspan="1" colspan="1">?</td><td rowspan="1" colspan="1">granular</td><td rowspan="1" colspan="1">absent</td><td rowspan="1" colspan="1">present</td><td rowspan="1" colspan="1">reaching eye</td><td rowspan="1" colspan="1">rounded</td><td rowspan="1" colspan="1">absent</td><td rowspan="1" colspan="1">absent</td><td rowspan="1" colspan="1">distinct</td><td rowspan="1" colspan="1">pale green</td><td rowspan="1" colspan="1">on finger I</td><td rowspan="1" colspan="1">overlapping</td><td rowspan="1" colspan="1">?</td></tr><tr><td rowspan="1" colspan="1">
                <italic><tp:taxon-name>
                    <tp:taxon-name-part taxon-name-part-type="genus" reg="Gracixalus">G.</tp:taxon-name-part>
                    <tp:taxon-name-part taxon-name-part-type="species" reg="nonggangensis">nonggangensis</tp:taxon-name-part>
                  </tp:taxon-name></italic>
              </td><td rowspan="1" colspan="1">29.9–35.3</td><td rowspan="1" colspan="1">absent</td><td rowspan="1" colspan="1">yellowish-olive with dark-green mark</td><td rowspan="1" colspan="1">internal</td><td rowspan="1" colspan="1">rough with tubercles</td><td rowspan="1" colspan="1">granular</td><td rowspan="1" colspan="1">absent</td><td rowspan="1" colspan="1">absent</td><td rowspan="1" colspan="1">reaching tip of snout</td><td rowspan="1" colspan="1">rounded</td><td rowspan="1" colspan="1">absent</td><td rowspan="1" colspan="1">absent</td><td rowspan="1" colspan="1">distinct</td><td rowspan="1" colspan="1">white with dark marbling, semi-transparent</td><td rowspan="1" colspan="1">absent</td><td rowspan="1" colspan="1">overlapping</td><td rowspan="1" colspan="1">olive</td></tr><tr><td rowspan="1" colspan="1">
                <italic><tp:taxon-name>
                    <tp:taxon-name-part taxon-name-part-type="genus" reg="Gracixalus">G.</tp:taxon-name-part>
                    <tp:taxon-name-part taxon-name-part-type="species" reg="quangi">quangi</tp:taxon-name-part>
                  </tp:taxon-name></italic>
              </td><td rowspan="1" colspan="1">&lt; 25</td><td rowspan="1" colspan="1">present, small</td><td rowspan="1" colspan="1">olive-green</td><td rowspan="1" colspan="1">external</td><td rowspan="1" colspan="1">with black blotches</td><td rowspan="1" colspan="1">smooth</td><td rowspan="1" colspan="1">absent</td><td rowspan="1" colspan="1">?</td><td rowspan="1" colspan="1">?</td><td rowspan="1" colspan="1">triangularly pointed</td><td rowspan="1" colspan="1">present</td><td rowspan="1" colspan="1">present</td><td rowspan="1" colspan="1">distinct</td><td rowspan="1" colspan="1">opaque white with translucent pale green margins</td><td rowspan="1" colspan="1">on finger I</td><td rowspan="1" colspan="1">?</td><td rowspan="1" colspan="1">bronze</td></tr><tr><td rowspan="1" colspan="1">
                <italic><tp:taxon-name>
                    <tp:taxon-name-part taxon-name-part-type="genus" reg="Gracixalus">G.</tp:taxon-name-part>
                    <tp:taxon-name-part taxon-name-part-type="species" reg="quyeti">quyeti</tp:taxon-name-part>
                  </tp:taxon-name></italic>
              </td><td rowspan="1" colspan="1">?</td><td rowspan="1" colspan="1">present</td><td rowspan="1" colspan="1">brownish to moss-green</td><td rowspan="1" colspan="1">?</td><td rowspan="1" colspan="1">rough with sharp tubercles</td><td rowspan="1" colspan="1">smooth</td><td rowspan="1" colspan="1">rudimentary</td><td rowspan="1" colspan="1">?</td><td rowspan="1" colspan="1">reaching to snout</td><td rowspan="1" colspan="1">rounded</td><td rowspan="1" colspan="1">absent</td><td rowspan="1" colspan="1">absent</td><td rowspan="1" colspan="1">indistinct</td><td rowspan="1" colspan="1">belly immaculate white</td><td rowspan="1" colspan="1">?</td><td rowspan="1" colspan="1">overlapping</td><td rowspan="1" colspan="1">?</td></tr><tr><td rowspan="1" colspan="1">
                <italic><tp:taxon-name>
                    <tp:taxon-name-part taxon-name-part-type="genus" reg="Gracixalus">G.</tp:taxon-name-part>
                    <tp:taxon-name-part taxon-name-part-type="species" reg="sapaensis">sapaensis</tp:taxon-name-part>
                  </tp:taxon-name></italic>
              </td><td rowspan="1" colspan="1">21–37</td><td rowspan="1" colspan="1">absent</td><td rowspan="1" colspan="1">Golden ochre</td><td rowspan="1" colspan="1">?</td><td rowspan="1" colspan="1">coarsely scattered with large tubercles</td><td rowspan="1" colspan="1">?</td><td rowspan="1" colspan="1">rudimentary</td><td rowspan="1" colspan="1">?</td><td rowspan="1" colspan="1">reaching eye</td><td rowspan="1" colspan="1">rounded</td><td rowspan="1" colspan="1">absent</td><td rowspan="1" colspan="1">absent</td><td rowspan="1" colspan="1">distinct</td><td rowspan="1" colspan="1">throat, chest, and belly light yellow, with dark marking</td><td rowspan="1" colspan="1">on finger I</td><td rowspan="1" colspan="1">overlapping</td><td rowspan="1" colspan="1">golden</td></tr><tr><td rowspan="1" colspan="1">
                <italic><tp:taxon-name>
                    <tp:taxon-name-part taxon-name-part-type="genus" reg="Gracixalus">G.</tp:taxon-name-part>
                    <tp:taxon-name-part taxon-name-part-type="species" reg="seesom">seesom</tp:taxon-name-part>
                  </tp:taxon-name></italic>
              </td><td rowspan="1" colspan="1">21.6–23.0</td><td rowspan="1" colspan="1">absent</td><td rowspan="1" colspan="1">tan</td><td rowspan="1" colspan="1">?</td><td rowspan="1" colspan="1">with large tubercles and white blotches</td><td rowspan="1" colspan="1">smooth</td><td rowspan="1" colspan="1">rudimentary</td><td rowspan="1" colspan="1">?</td><td rowspan="1" colspan="1">reaching between eye and nostril</td><td rowspan="1" colspan="1">triangularly pointed</td><td rowspan="1" colspan="1">absent</td><td rowspan="1" colspan="1">absent</td><td rowspan="1" colspan="1">distinct</td><td rowspan="1" colspan="1">anterior belly opaque white and posterior belly translucent</td><td rowspan="1" colspan="1">absent</td><td rowspan="1" colspan="1">overlapping</td><td rowspan="1" colspan="1">golden</td></tr><tr><td rowspan="1" colspan="1">
                <italic><tp:taxon-name>
                    <tp:taxon-name-part taxon-name-part-type="genus" reg="Gracixalus">G.</tp:taxon-name-part>
                    <tp:taxon-name-part taxon-name-part-type="species" reg="supercornutus">supercornutus</tp:taxon-name-part>
                  </tp:taxon-name></italic>
              </td><td rowspan="1" colspan="1">22.0–24.1</td><td rowspan="1" colspan="1">present, bigger horn-like</td><td rowspan="1" colspan="1">green with brown spots</td><td rowspan="1" colspan="1">?</td><td rowspan="1" colspan="1">?</td><td rowspan="1" colspan="1">granular</td><td rowspan="1" colspan="1">?</td><td rowspan="1" colspan="1">?</td><td rowspan="1" colspan="1">?</td><td rowspan="1" colspan="1">pointed</td><td rowspan="1" colspan="1">present</td><td rowspan="1" colspan="1">present</td><td rowspan="1" colspan="1">distinct</td><td rowspan="1" colspan="1">light with white spots</td><td rowspan="1" colspan="1">?</td><td rowspan="1" colspan="1">?</td><td rowspan="1" colspan="1">?</td></tr><tr><td rowspan="1" colspan="1">
                <italic><tp:taxon-name>
                    <tp:taxon-name-part taxon-name-part-type="genus" reg="Gracixalus">G.</tp:taxon-name-part>
                    <tp:taxon-name-part taxon-name-part-type="species" reg="tianlinensis">tianlinensis</tp:taxon-name-part>
                  </tp:taxon-name></italic>
              </td><td rowspan="1" colspan="1">30.3–35.9</td><td rowspan="1" colspan="1">absent</td><td rowspan="1" colspan="1">brown to beige</td><td rowspan="1" colspan="1">external</td><td rowspan="1" colspan="1">?</td><td rowspan="1" colspan="1">granular</td><td rowspan="1" colspan="1">absent</td><td rowspan="1" colspan="1">?</td><td rowspan="1" colspan="1">?</td><td rowspan="1" colspan="1">rounded</td><td rowspan="1" colspan="1">absent</td><td rowspan="1" colspan="1">absent</td><td rowspan="1" colspan="1">distinct</td><td rowspan="1" colspan="1">throat and chest gray with dark specks, belly creamy white, opaque</td><td rowspan="1" colspan="1">on fingers I and II</td><td rowspan="1" colspan="1">?</td><td rowspan="1" colspan="1">bronze</td></tr><tr><td rowspan="1" colspan="1">
                <italic><tp:taxon-name>
                    <tp:taxon-name-part taxon-name-part-type="genus" reg="Gracixalus">G.</tp:taxon-name-part>
                    <tp:taxon-name-part taxon-name-part-type="species" reg="waza">waza</tp:taxon-name-part>
                  </tp:taxon-name></italic>
              </td><td rowspan="1" colspan="1">27.1–32.9</td><td rowspan="1" colspan="1">absent</td><td rowspan="1" colspan="1">greyish-green to moss-green</td><td rowspan="1" colspan="1">?</td><td rowspan="1" colspan="1">with small granulars</td><td rowspan="1" colspan="1">smooth</td><td rowspan="1" colspan="1">absent</td><td rowspan="1" colspan="1">?</td><td rowspan="1" colspan="1">?</td><td rowspan="1" colspan="1">rounded</td><td rowspan="1" colspan="1">absent</td><td rowspan="1" colspan="1">absent</td><td rowspan="1" colspan="1">distinct</td><td rowspan="1" colspan="1">Throat and chest white with dark marbling, belly immaculate white, semi-transparent</td><td rowspan="1" colspan="1">on finger I</td><td rowspan="1" colspan="1">overlapping</td><td rowspan="1" colspan="1">?</td></tr></tbody></table></table-wrap></tp:treatment-sec><ref-list><ref id="B6"><mixed-citation xmlns:xlink="http://www.w3.org/1999/xlink" xlink:type="simple"><person-group><name name-style="western"><surname>Fei</surname><given-names>L</given-names></name></person-group> (<year>1999</year>) <source>Atlas of Amphibians of China.</source><publisher-name>Henan Publishing House of Science and Technology</publisher-name>, <publisher-loc>Zhengzhou, China</publisher-loc>, <size units="page">432 pp</size>.</mixed-citation></ref><ref id="B23"><mixed-citation xmlns:xlink="http://www.w3.org/1999/xlink" xlink:type="simple"><person-group><name name-style="western"><surname>Rowley</surname><given-names>JJL</given-names></name><name name-style="western"><surname>Dau</surname><given-names>QV</given-names></name><name name-style="western"><surname>Nguyen</surname><given-names>TT</given-names></name><name name-style="western"><surname>Cao</surname><given-names>TT</given-names></name><name name-style="western"><surname>Nguyen</surname><given-names>SN</given-names></name></person-group> (<year>2011</year>) <article-title>A new species of <italic><tp:taxon-name><tp:taxon-name-part taxon-name-part-type="genus">Gracixalus</tp:taxon-name-part></tp:taxon-name></italic> (<tp:taxon-name><tp:taxon-name-part taxon-name-part-type="order">Anura</tp:taxon-name-part></tp:taxon-name>: <tp:taxon-name><tp:taxon-name-part taxon-name-part-type="family">Rhacophoridae</tp:taxon-name-part></tp:taxon-name>) with a hyperextended vocal repertoire from Vietnam.</article-title><source>Zootaxa</source><volume>3125</volume>: <fpage>22</fpage>–<lpage>38</lpage>. <ext-link xlink:type="simple" ext-link-type="doi" xlink:href="10.1163/15685381-00003007">https://doi.org/10.1163/15685381-00003007</ext-link></mixed-citation></ref><ref id="B3"><mixed-citation xmlns:xlink="http://www.w3.org/1999/xlink" xlink:type="simple"><person-group><name name-style="western"><surname>Chen</surname><given-names>W</given-names></name><name name-style="western"><surname>Bei</surname><given-names>Y</given-names></name><name name-style="western"><surname>Liao</surname><given-names>X</given-names></name><name name-style="western"><surname>Zhou</surname><given-names>S</given-names></name><name name-style="western"><surname>Mo</surname><given-names>Y</given-names></name></person-group> (<year>2018</year>) <article-title>A new species of <italic><tp:taxon-name><tp:taxon-name-part taxon-name-part-type="genus">Gracixalus</tp:taxon-name-part></tp:taxon-name></italic> (<tp:taxon-name><tp:taxon-name-part taxon-name-part-type="order">Anura</tp:taxon-name-part></tp:taxon-name>: <tp:taxon-name><tp:taxon-name-part taxon-name-part-type="family">Rhacophoridae</tp:taxon-name-part></tp:taxon-name>) from West Guangxi, China.</article-title><source>Asian Herpetological Research</source><volume>9</volume>: <fpage>74</fpage>–<lpage>84</lpage>. <ext-link xlink:type="simple" ext-link-type="doi" xlink:href="10.11646/zootaxa.3616.1.5">https://doi.org/10.11646/zootaxa.3616.1.5</ext-link></mixed-citation></ref><ref id="B25"><mixed-citation xmlns:xlink="http://www.w3.org/1999/xlink" xlink:type="simple"><person-group><name name-style="western"><surname>Savage</surname><given-names>JM</given-names></name></person-group> (<year>1975</year>) <article-title>Systematics and distribution of the Mexican and Central American stream frogs related to Eleutherodactylus rugulosus.</article-title><source>Copeia</source><volume>1975</volume>: <fpage>254</fpage>–<lpage>306</lpage>. <ext-link xlink:type="simple" ext-link-type="doi" xlink:href="10.2307/1442883">https://doi.org/10.2307/1442883</ext-link></mixed-citation></ref><ref id="B14"><mixed-citation xmlns:xlink="http://www.w3.org/1999/xlink" xlink:type="simple"><person-group><name name-style="western"><surname>Matsui</surname><given-names>M</given-names></name><name name-style="western"><surname>Ohler</surname><given-names>A</given-names></name><name name-style="western"><surname>Eto</surname><given-names>K</given-names></name><name name-style="western"><surname>Nguyen</surname><given-names>TT</given-names></name></person-group> (<year>2017</year>) <article-title>Distinction of <italic><tp:taxon-name><tp:taxon-name-part taxon-name-part-type="genus">Gracixalus</tp:taxon-name-part><tp:taxon-name-part taxon-name-part-type="species">carinensis</tp:taxon-name-part></tp:taxon-name></italic> from Vietnam and Myanmar, with description of a new species.</article-title><source>Alytes</source><volume>33</volume>: <fpage>25</fpage>–<lpage>37</lpage>.</mixed-citation></ref></ref-list></tp:taxon-treatment>
